# Supplementary material for: Basic research investment, innovation capability improvement, and economic growth efficiency
Source: PLoS One. 2022 Dec 13;17(12):e0278943. doi: 10.1371/journal.pone.0278943 (PMC9746962; doi:10.1371/journal.pone.0278943)
Supplement: S1 Data — (XLSX) [file pone.0278943.s001.xlsx]

## Sheet: Sheet1
年份	year	id	省份	b_rd	tfp	ind	urb	mar	fdi	ipa	edu	wage	inn_ability	dea_tfp	solow_tfp	rd_human	pergdp	te
2009	1	1	北京	10.5407	1.04819	0.234966	0.85	0.479611	0.598978	51376	11.9068	166803	0.426002	1.14283	0.25072	0.141757	70452	0.719363
2009	1	2	天津	4.08705	0.381591	0.530167	0.7801	0.564875	0.887084	15170	10.6274	108002	0.432685	0.473788	0.379704	0.083437	62574	0.712553
2009	1	3	河北	2.95088	0.326153	0.519848	0.4374	0.899109	0.146742	12736	8.826	72956	0.435871	0.801408	0.202783	0.056487	24581	0.705615
2009	1	4	山西	2.83849	0.371225	0.54276	0.4599	0.342153	0.190199	6400	9.2228	69551	0.472878	0.78781	0.126639	0.063405	21522	0.698547
2009	1	5	内蒙古	3.90628	1.06125	0.525038	0.534	0.787825	0.168205	2612	8.747	80563	0.494937	0.558978	0.264642	0.080596	40282	0.691349
2009	1	6	辽宁	2.68556	1.05129	0.519727	0.6035	0.981021	0.591514	24769	9.5528	72891	0.521031	0.932386	0.080963	0.087044	35239	0.684021
2009	1	7	吉林	9.91369	0.656481	0.486611	0.5332	0.740017	0.180765	6644	9.201	73813	0.526661	0.706938	0.006443	0.161196	26595	0.676562
2009	1	8	黑龙江	10.4616	0.428269	0.472892	0.555	0.512134	0.14354	10575	9.1266	68416	0.537966	0.979962	0.091904	0.128603	22447	0.668973
2009	1	9	上海	6.80395	0.835459	0.398883	0.886	0.877284	1.39968	60065	11.7072	149377	0.55692	0.673993	0.426071	0.102439	78989	0.661254
2009	1	10	江苏	2.56445	0.583136	0.538823	0.556	1.5902	0.880631	119869	8.8732	96527	0.545529	0.915191	0.207135	0.032308	44744	0.653406
2009	1	11	浙江	1.68859	0.726782	0.517978	0.579	0.847545	0.487077	114876	8.8188	99654	0.581189	1.03282	0.16896	0.029627	44641	0.645428
2009	1	12	安徽	7.38377	0.694218	0.48746	0.421	0.770693	0.189358	14410	7.7294	79037	0.216103	0.792881	0.279958	0.090457	16407.7	0.535316
2009	1	13	福建	2.41554	1.21165	0.490768	0.551	0.674247	0.655399	17869	8.9658	81814	0.220261	0.861153	0.148784	0.052727	33840	0.52574
2009	1	14	江西	2.798	0.618326	0.512	0.4318	0.795234	0.329268	5202	8.9318	73725	0.230439	0.772121	0.235874	0.069944	17335	0.516067
2009	1	15	山东	2.0217	1.02877	0.557631	0.4832	0.582133	0.225593	62878	8.7174	81446	0.25896	0.724029	0.300016	0.051664	35894	0.506299
2009	1	16	河南	1.42939	0.600925	0.565207	0.377	0.452397	0.121481	20313	8.7286	67268	0.283541	0.81227	0.104533	0.028357	20597	0.496443
2009	1	17	湖北	4.18493	0.41337	0.465862	0.46	0.850171	0.198713	20598	8.7562	79303	0.291359	0.938088	0.161045	0.070502	22677	0.486503
2009	1	18	湖南	5.04471	0.666108	0.435477	0.432	0.695699	0.146201	16031	8.7778	74316	0.28515	0.844425	0.258518	0.080933	20428	0.476483
2009	1	19	广东	1.99528	1.13905	0.491855	0.634	1.15843	0.681273	133769	9.4042	98889	0.283761	1.27333	0.264518	0.030591	41166	0.466389
2009	1	20	广西	5.58929	1.11322	0.435813	0.392	0.730501	0.239349	4860	8.488	76479	0.271448	0.768219	0.05092	0.160504	16045	0.456227
2009	1	21	海南	18.0293	0.516126	0.268061	0.4913	0.889264	3.72886	1128	8.8424	82227	0.255356	1.34632	0.293324	0.107363	19254	0.446003
2009	1	22	重庆	5.47106	0.869953	0.528142	0.5159	1.00417	0.290691	12443	8.0796	86559	0.243482	0.813998	0.167653	0.095758	22920	0.435723
2009	1	23	四川	6.0889	0.731145	0.474294	0.387	0.786996	0.22254	29885	7.8186	83367	0.195471	0.983777	0.153429	0.109589	17339	0.708116
2009	1	24	贵州	9.36987	0.726634	0.377394	0.2989	0.417234	0.062222	3962	7.1762	83298	0.197673	0.849783	0.235085	0.115634	10309	0.701094
2009	1	25	云南	12.3563	1.25588	0.418579	0.34	0.900183	0.175897	5213	7.0764	86585	0.197083	1.1309	0.028937	0.182473	13539	0.693942
2009	1	26	西藏	11.366	0.915236	0.309566	0.223	1.35417	0.098362	346	4.158	118118	0.230905	0.654868	-0.037561	0.166667	15295	0.68666
2009	1	27	陕西	5.13951	0.729764	0.518546	0.435	0.303175	0.135433	12217	8.6762	78361	0.227836	0.973408	0.264444	0.080761	21688	0.679247
2009	1	28	甘肃	16.1023	0.389732	0.450838	0.3489	0.556927	0.099165	2537	7.1784	73607	0.226027	1	0.202001	0.104783	12872	0.671704
2009	1	29	青海	9.48274	0.651778	0.532087	0.419	0.778342	0.17911	527	7.554	90929	0.237254	0.929572	0.248679	0.131653	19454	0.664031
2009	1	30	宁夏	9.23081	1.09796	0.489407	0.461	0.894634	0.127618	1281	8.412	83947	0.25538	0.931693	0.116466	0.143208	21777	0.656228
2009	1	31	新疆	4.80181	0.269163	0.45115	0.3985	0.521135	0.076261	3366	9.0184	79421	0.273631	1.19626	0.128052	0.112367	19942	0.648296
2010	2	1	北京	11.634	2.07949	0.240079	0.8596	0.499845	0.559338	72508	12.187	145766	0.275828	0.447158	0.180645	0.152192	73856	0.640235
2010	2	2	天津	4.10425	1.80349	0.524717	0.7955	0.599417	0.786873	21584	10.6892	100731	0.287928	0.620336	0.305449	0.080797	72994	0.632046
2010	2	3	河北	3.39802	1.29626	0.525034	0.445	0.566012	0.130868	18807	9.18225	68717	0.159675	0.758237	0.325947	0.061124	28668	0.558697
2010	2	4	山西	2.54007	1.90229	0.56886	0.4805	0.432809	0.164832	9326	9.62281	65917	0.153625	0.545185	0.110595	0.060122	26283	0.549381
2010	2	5	内蒙古	1.76301	1.43753	0.545553	0.555	0.866774	0.131637	3896	9.30591	73835	0.156698	0.853614	0.204077	0.076107	47347	0.539958
2010	2	6	辽宁	2.53981	2.06135	0.540536	0.621	0.987068	0.529607	33874	9.78901	67324	0.18045	0.710951	0.0657	0.090559	42355	0.530432
2010	2	7	吉林	8.14335	1.26683	0.519904	0.5335	0.924141	0.170389	8719	9.45369	68533	0.186026	0.95338	-0.07495	0.148979	31599	0.520806
2010	2	8	黑龙江	7.79457	1.20201	0.501911	0.5566	0.638913	0.12519	14195	9.45856	60780	0.168822	0.684422	0.057216	0.119766	27076	0.511085
2010	2	9	上海	6.44503	1.87444	0.420501	0.893	0.87325	1.30942	83770	11.2622	140400	0.168168	0.95005	0.471495	0.104923	76074	0.501272
2010	2	10	江苏	2.62421	1.4859	0.525134	0.6058	1.69848	0.812301	193963	9.52275	84688	0.175224	1.05339	0.135234	0.026972	52840	0.491373
2010	2	11	浙江	2.29375	1.60657	0.515755	0.6162	0.85876	0.437654	175080	9.17666	88883	0.176595	0.880437	0.122566	0.02659	51711	0.481392
2010	2	12	安徽	7.47481	1.71289	0.52079	0.4301	1.0657	0.162361	27073	8.27915	74378	0.181732	0.785291	0.140247	0.090837	20888	0.471335
2010	2	13	福建	2.45087	1.51257	0.510468	0.571	0.549004	0.560838	30175	9.17749	74316	0.183879	0.789254	0.15678	0.044762	40025	0.461206
2010	2	14	江西	2.79934	1.89621	0.542031	0.4406	0.832213	0.307617	7759	8.89689	68573	0.111854	0.753708	0.231072	0.064509	21253	0.535764
2010	2	15	山东	1.97679	2.02001	0.542214	0.497	0.66576	0.2105	96093	9.08441	73593	0.124037	0.797559	0.224	0.049814	41106	0.526193
2010	2	16	河南	1.46803	1.80985	0.57276	0.385	0.499135	0.108694	30583	8.95405	63174	0.109448	0.913177	0.039364	0.028465	24446	0.516524
2010	2	17	湖北	3.88069	1.84932	0.486437	0.497	0.885362	0.177931	31843	9.07241	73777	0.113029	0.831684	0.10084	0.06112	27906	0.506761
2010	2	18	湖南	3.70415	2.03147	0.457863	0.433	0.736998	0.133792	25574	9.20279	70221	0.118611	1.19584	0.169263	0.073786	24719	0.496909
2010	2	19	广东	2.06762	1.19057	0.500174	0.6618	1.10246	0.606381	190625	9.78998	88636	0.120668	0.731351	0.20666	0.026902	44736	0.486973
2010	2	20	广西	5.72693	1.21568	0.471447	0.4	0.762551	0.193771	6666	8.80845	70606	0.127231	1.33005	-0.059885	0.150905	20219	0.476956
2010	2	21	海南	15.2142	1.54885	0.27658	0.498	0.98155	0.830845	1399	9.29061	75885	0.133752	0.877568	0.189411	0.118107	23831	0.466866
2010	2	22	重庆	6.48114	1.58767	0.550006	0.5302	1	0.291628	21070	8.70068	78928	0.137443	0.930053	0.072399	0.098018	27596	0.456707
2010	2	23	四川	5.83616	1.96861	0.504623	0.4018	0.804241	0.209639	49344	8.24225	77686	0.135543	0.883934	0.112355	0.110654	21182	0.446486
2010	2	24	贵州	7.27646	2.02423	0.391134	0.3381	0.442265	0.059001	5904	7.51195	78316	0.145992	1.21694	0.155597	0.136177	13119	0.436208
2010	2	25	云南	12.5005	1.32829	0.446208	0.347	1.00558	0.164097	7153	7.65052	75701	0.205754	0.617936	-0.182695	0.172703	15752	0.696234
2010	2	26	西藏	13.542	1.57377	0.323021	0.2267	1.39189	0.065253	205	5.16691	116015	0.212389	1.01255	-0.261192	0.262192	17027	0.688993
2010	2	27	陕西	4.66271	1.80693	0.537967	0.4576	0.322094	0.117755	19901	9.21813	71983	0.221858	1	0.197696	0.076201	27133	0.681621
2010	2	28	甘肃	13.4743	1.67534	0.481701	0.3612	0.63613	0.101251	3697	7.97869	70695	0.244026	0.829255	0.164638	0.106339	16113	0.674119
2010	2	29	青海	9.85036	1.44894	0.551402	0.4472	0.821293	0.112795	480	7.83663	85379	0.226618	0.886925	0.171951	0.134459	24115	0.666487
2010	2	30	宁夏	8.56726	1.31894	0.489989	0.479	0.819562	0.156783	1510	8.85388	78384	0.221463	1.17811	0.130654	0.168736	26860	0.658725
2010	2	31	新疆	5.3747	1.38831	0.47672	0.4301	0.519216	0.063335	4952	9.342	75457	0.227554	0.4807	0.137655	0.109957	25034	0.650833
2011	3	1	北京	11.5873	2.0522	0.230894	0.862	0.496282	0.521071	92276	13.0952	131700	0.238933	0.604343	0.178634	0.146068	81658	0.642812
2011	3	2	天津	4.3673	2.18755	0.524292	0.805	0.480611	0.639715	27999	11.2522	94534	0.243139	0.704212	0.177597	0.071904	85213	0.634663
2011	3	3	河北	3.14641	2.66306	0.535446	0.456	0.629456	0.117456	21547	9.7204	63036	0.242868	0.537215	0.249284	0.06087	33969	0.626387
2011	3	4	山西	2.42194	2.25631	0.590454	0.4968	0.438614	0.178863	10238	10.1208	60061	0.251241	0.828454	0.10315	0.0707	31357	0.617984
2011	3	5	内蒙古	1.91456	2.1105	0.559732	0.5662	0.970656	0.11189	4405	9.9718	66679	0.136384	0.676815	0.148163	0.07325	57974	0.475525
2011	3	6	辽宁	3.19563	2.86109	0.546737	0.6405	0.969979	0.470582	39088	9.8254	61153	0.129994	0.908632	0.019239	0.091026	50760	0.465423
2011	3	7	吉林	10.0179	2.74108	0.530946	0.534	1.0054	0.138909	10317	9.669	61451	0.12092	0.79085	-0.047887	0.204173	38460	0.455254
2011	3	8	黑龙江	9.71402	1.96229	0.503142	0.565	0.687688	0.104664	21997	9.2614	56067	0.152949	0.903959	0.053095	0.115482	32819	0.445022
2011	3	9	上海	6.32108	2.15935	0.413004	0.893	0.738588	1.2388	89631	11.6718	129795	0.141321	1.06727	0.40469	0.097906	82560	0.434735
2011	3	10	江苏	2.20478	2.3078	0.513198	0.619	1.71268	0.735037	275313	9.8446	78267	0.134729	0.856659	0.10469	0.029069	62290	0.424399
2011	3	11	浙江	2.28239	2.02128	0.512258	0.623	0.859797	0.393625	204490	9.8166	80750	0.147823	0.934473	0.082167	0.023395	59249	0.414021
2011	3	12	安徽	8.2532	2.64989	0.543074	0.448	1.02089	0.135484	52861	8.73	65150	0.146835	0.88608	0.101217	0.086031	25659	0.403609
2011	3	13	福建	1.83522	2.4969	0.516464	0.581	0.747946	0.491221	38444	9.7992	67420	0.158621	0.750796	-0.037621	0.0369	47377	0.393168
2011	3	14	江西	2.75919	2.44785	0.546069	0.457	0.972416	0.264359	9996	9.3492	61429	0.161371	0.826177	0.128875	0.051817	26150	0.382709
2011	3	15	山东	2.22981	2.7666	0.529456	0.5095	0.670221	0.199187	113999	9.9278	68081	0.169725	0.961914	0.161249	0.048668	47335	0.372237
2011	3	16	河南	1.73064	2.84239	0.572837	0.4057	0.533429	0.099201	37215	9.3086	55495	0.151218	0.868474	-0.061402	0.023619	28661	0.535117
2011	3	17	湖北	4.31122	2.3686	0.49999	0.5183	0.951032	0.166571	36502	9.8486	65912	0.152233	1.22051	-0.03009	0.061254	34197	0.525539
2011	3	18	湖南	3.41071	2.09255	0.475963	0.451	0.889191	0.112118	30008	10.1908	63690	0.147138	0.71759	0.075602	0.06471	29880	0.515863
2011	3	19	广东	3.00217	2.81736	0.497035	0.665	1.10136	0.535828	216299	10.0848	79183	0.179195	1.42728	0.133663	0.029615	50807	0.506094
2011	3	20	广西	5.69288	1.92563	0.484206	0.418	0.819965	0.160736	8234	9.2224	63821	0.172969	1.03288	-0.122945	0.141921	25326	0.496236
2011	3	21	海南	19.6544	2.85357	0.283233	0.505	1.0611	0.551996	1643	9.7984	67727	0.172145	0.853136	0.139473	0.158977	28898	0.486294
2011	3	22	重庆	6.96524	2.52826	0.553674	0.5502	1.05486	0.284477	28004	9.033	70889	0.169195	0.87629	-0.099892	0.10288	34500	0.476272
2011	3	23	四川	7.04109	2.36965	0.52453	0.4183	0.722638	0.172006	47519	9.017	69419	0.170265	1.10381	0.086939	0.120386	26133	0.466177
2011	3	24	贵州	8.04954	2.49656	0.384846	0.3496	0.486307	0.062989	6463	8.133	71795	0.167698	0.724832	0.070923	0.153343	16413	0.456014
2011	3	25	云南	11.8251	2.78993	0.425084	0.368	1.07198	0.145954	8428	8.1516	69106	0.165053	0.959568	-0.284498	0.159772	19265	0.445788
2011	3	26	西藏	16.4094	2.86385	0.344635	0.2271	1.63519	0.072803	216	9.08	108817	0.173478	1	-0.28695	0.288622	20077	0.435507
2011	3	27	陕西	5.2082	2.55305	0.554302	0.473	0.627127	0.100212	24898	10.2058	65181	0.324097	0.904162	0.044929	0.093318	33464	0.79056
2011	3	28	甘肃	14.0994	2.77877	0.473636	0.3715	0.681887	0.080324	5023	8.9728	63374	0.317695	0.889902	0.117919	0.118367	19595	0.785216
2011	3	29	青海	8.85842	2.84538	0.583786	0.4622	0.729373	0.116932	825	9.1926	75701	0.316735	1.05692	0.105946	0.143028	29522	0.779755
2011	3	30	宁夏	9.01862	2.72834	0.5024	0.4982	1.15271	0.13188	1237	9.3232	70298	0.344105	0.474626	0.096037	0.155613	33043	0.774176
2011	3	31	新疆	6.33001	2.73357	0.48803	0.4354	0.533286	0.053381	5220	9.6888	67932	0.349639	0.606242	0.08292	0.124523	30087	0.768478
2012	4	1	北京	11.8323	2.61941	0.227036	0.862	0.49763	0.525215	115463	13.3204	119928	0.349744	0.727712	0.091356	0.146939	87475	0.76266
2012	4	2	天津	3.94411	2.57735	0.51682	0.8155	0.452093	0.579613	40111	11.2982	86305	0.344952	0.552404	0.090559	0.057215	93173	0.75672
2012	4	3	河北	2.64763	2.32495	0.526945	0.468	0.556864	0.115894	29976	9.8284	55334	0.366247	0.805585	0.154763	0.062776	36584	0.750656
2012	4	4	山西	3.20169	1.88286	0.555738	0.5126	0.494037	0.166052	14479	10.2972	53705	0.389471	0.674632	0.003309	0.072275	33628	0.744469
2012	4	5	内蒙古	2.41516	2.01095	0.55423	0.5774	1.07607	0.102116	6116	10.0794	61067	0.39375	0.878055	0.009357	0.07241	63886	0.738157
2012	4	6	辽宁	3.78197	2.36791	0.532491	0.6565	1.01436	0.46952	44021	9.8614	56015	0.434799	0.911256	-0.042744	0.093129	56649	0.731719
2012	4	7	吉林	10.9669	2.13607	0.534102	0.537	1.09842	0.125823	12568	9.6104	56098	0.311936	0.875541	-0.106226	0.187406	43415	0.939881
2012	4	8	黑龙江	11.8105	2.4595	0.440972	0.569	0.792781	0.101915	34793	9.3294	52435	0.343657	1.07113	-0.075422	0.156147	35711	0.938206
2012	4	9	上海	7.23532	1.90296	0.389202	0.893	0.707036	1.28876	103809	11.8104	119935	0.386369	0.855718	0.306593	0.104681	85373	0.936486
2012	4	10	江苏	2.57811	2.30342	0.501717	0.63	1.76556	0.726705	380372	10.08	71574	0.451353	0.963633	0.029289	0.02606	68347	0.934719
2012	4	11	浙江	2.41629	2.73266	0.499528	0.632	0.836464	0.394914	296431	9.924	73326	0.468416	0.898299	0.003926	0.023185	63374	0.932906
2012	4	12	安徽	6.49872	2.31681	0.54641	0.465	1.09982	0.146072	76644	8.9698	59102	0.468682	0.72933	-0.01425	0.077013	28792	0.931045
2012	4	13	福建	1.78926	2.29761	0.517108	0.596	0.795579	0.46483	54159	9.9346	61973	0.509528	0.83386	-0.155381	0.033199	52763	0.929134
2012	4	14	江西	2.58431	2.63551	0.536154	0.4751	0.872732	0.261635	14503	9.463	56136	0.53436	0.962637	0.046565	0.060678	28800	0.927172
2012	4	15	山东	2.1956	2.04632	0.514578	0.5243	0.660331	0.198695	149486	9.8272	62539	0.576525	0.85916	0.087204	0.047651	51768	0.925159
2012	4	16	河南	2.43458	2.59117	0.563263	0.4243	0.568883	0.098319	51835	9.4252	49505	0.606902	1.24043	-0.177096	0.027236	31499	0.923092
2012	4	17	湖北	5.30404	2.54266	0.503051	0.535	1.06104	0.164691	48451	9.8016	59831	0.651097	0.689415	-0.118405	0.065859	38572	0.920972
2012	4	18	湖南	3.22656	2.23547	0.47424	0.4665	0.947313	0.108947	43192	10.1642	58241	0.316852	1.5143	-0.012783	0.06207	33480	0.844161
2012	4	19	广东	2.62518	2.59477	0.485404	0.674	1.14156	0.527133	263850	10.05	72326	0.325484	1.17131	0.021121	0.026273	54095	0.840045
2012	4	20	广西	6.36567	2.04653	0.479277	0.4353	0.772346	0.149964	11126	9.2928	57878	0.338481	0.85619	-0.166357	0.139285	27952	0.835831
2012	4	21	海南	17.5235	2.36373	0.281723	0.516	1.11876	0.596514	2384	9.9836	61663	0.387962	0.863464	-0.020093	0.132164	32377	0.831518
2012	4	22	重庆	5.47788	2.1185	0.523698	0.5698	1.22792	0.295831	38648	9.2792	65545	0.39974	0.999541	-0.216459	0.087182	38914	0.827105
2012	4	23	四川	7.13506	2.44872	0.516625	0.4353	0.781869	0.168506	70803	9.0388	63926	0.41442	0.711602	-0.005025	0.110448	29608	0.822588
2012	4	24	贵州	9.17843	2.0842	0.390756	0.3641	0.557328	0.070632	10484	8.3602	66279	0.443052	0.960459	-0.093129	0.144832	19710	0.817967
2012	4	25	云南	11.9398	1.94531	0.428654	0.3931	0.959766	0.137788	11911	8.281	60450	0.478993	1	-0.373119	0.175073	22195	0.81324
2012	4	26	西藏	15.6847	2.11373	0.346419	0.2275	1.66667	0.098627	288	7.083	103232	0.504026	0.907356	-0.44137	0.28357	22936	0.808406
2012	4	27	陕西	5.14854	2.26566	0.558603	0.500207	0.645914	0.135245	32102	10.2938	59637	0.544608	0.823943	-0.036246	0.085663	38564	0.803463
2012	4	28	甘肃	13.7156	2.12052	0.460177	0.3875	0.680549	0.077871	7414	8.9546	57575	0.580983	1.00437	0.017734	0.123672	21978	0.798408
2012	4	29	青海	9.98872	1.93253	0.576877	0.4744	0.766613	0.092944	947	9.2504	66589	0.147666	0.416501	-0.059456	0.155182	33181	0.603
2012	4	30	宁夏	6.71351	2.56364	0.495184	0.5067	1.03412	0.083224	1671	9.2206	65570	0.157388	0.574093	-0.006837	0.166605	36394	0.594254
2012	4	31	新疆	8.00349	1.91968	0.46388	0.4398	0.636427	0.056111	6733	9.8026	63739	0.187632	0.684627	-0.123453	0.17057	33796	0.585389
2013	5	1	北京	11.5807	1.12146	0.223188	0.863	0.566483	0.553708	140362	13.1064	111390	0.218494	0.547297	0.012183	0.148376	94648	0.576405
2013	5	2	天津	4.21218	1.85941	0.506374	0.8201	0.437831	0.540526	49897	11.5566	80090	0.224313	0.724043	0.017005	0.056496	100105	0.567306
2013	5	3	河北	2.8069	1.86318	0.521603	0.4812	0.658402	0.117408	35240	9.5426	50921	0.231043	0.671716	0.029646	0.056317	38909	0.558095
2013	5	4	山西	3.89922	1.40919	0.539006	0.5256	0.500216	0.165458	16937	10.296	51803	0.252907	0.77321	-0.147487	0.071602	34984	0.548773
2013	5	5	内蒙古	3.06542	1.96328	0.539685	0.5871	1.12409	0.082947	7428	9.985	57135	0.287386	0.926969	-0.191468	0.067784	67836	0.539345
2013	5	6	辽宁	3.52807	1.80614	0.526983	0.6645	0.889131	0.4125	44898	10.1132	52332	0.303483	0.946047	-0.136039	0.088444	61996	0.529814
2013	5	7	吉林	9.79946	1.64139	0.52831	0.542	1.06708	0.149353	13125	9.7628	51558	0.32563	0.917217	-0.229447	0.160098	47428	0.520183
2013	5	8	黑龙江	9.62752	1.03862	0.411475	0.574	0.838606	0.096649	36730	9.3508	48881	0.343097	0.821519	-0.194354	0.167188	37697	0.510458
2013	5	9	上海	7.06407	1.3319	0.37162	0.896	0.688914	1.29236	99827	11.974	109174	0.203617	0.803123	0.196644	0.09295	90993	0.587226
2013	5	10	江苏	2.937	1.14341	0.491771	0.6411	1.11661	0.686757	371471	10.1374	66196	0.207606	0.914362	-0.197376	0.026384	75354	0.578266
2013	5	11	浙江	2.31637	1.71406	0.491014	0.64	0.941116	0.390139	330866	10.0526	66668	0.198076	0.637128	-0.083025	0.022981	68805	0.56919
2013	5	12	安徽	6.28485	1.51966	0.546459	0.4786	1.00808	0.133217	93334	8.8536	55139	0.237028	0.772214	-0.151556	0.074324	32001	0.560001
2013	5	13	福建	2.01338	1.93342	0.520013	0.6077	0.754348	0.438502	65545	9.8964	57628	0.228972	0.860761	-0.220146	0.034151	58145	0.550701
2013	5	14	江西	2.82751	1.79824	0.53502	0.4887	0.827865	0.250025	17729	9.6482	50932	0.24063	0.815025	-0.057474	0.057892	31930	0.541294
2013	5	15	山东	2.24925	1.17873	0.501469	0.5375	0.590423	0.196784	153740	10.0878	57270	0.259016	1.1431	-0.024261	0.048677	56885	0.531783
2013	5	16	河南	2.30285	1.394	0.553753	0.438	0.426766	0.090631	56981	9.6066	45403	0.276108	0.647642	-0.308725	0.025931	34211	0.522172
2013	5	17	湖北	4.90793	1.8667	0.493405	0.5451	0.894472	0.161638	56519	9.9098	54367	0.286728	1	-0.219638	0.063971	42826	0.512465
2013	5	18	湖南	3.34852	1.83369	0.470064	0.4796	1.08636	0.100779	46823	10.2142	52357	0.314175	1.23748	-0.14567	0.065997	36943	0.502666
2013	5	19	广东	2.34333	1.21689	0.473385	0.6776	0.849059	0.502746	288101	10.1666	65788	0.325725	0.854495	-0.197716	0.028777	58833	0.49278
2013	5	20	广西	5.09217	1.39144	0.477329	0.4481	0.73871	0.13527	15518	9.3098	52982	0.144225	0.792798	-0.18471	0.129845	30741	0.560218
2013	5	21	海南	9.87685	1.24841	0.276911	0.5274	1.20547	0.523179	2920	10.1364	57600	0.137269	0.911892	-0.175003	0.11218	35663	0.55092
2013	5	22	重庆	3.94145	1.24435	0.505497	0.5834	1.25796	0.283248	46171	9.2698	60543	0.161556	0.718817	-0.364889	0.069699	43223	0.541514
2013	5	23	四川	6.94527	1.44115	0.517084	0.449	0.607421	0.168322	80033	9.195	58915	0.180305	0.962023	-0.153337	0.107066	32617	0.532005
2013	5	24	贵州	11.4206	1.20401	0.405119	0.3783	0.573306	0.090614	13383	8.6226	59701	0.177668	1	-0.24068	0.128935	23151	0.522395
2013	5	25	云南	10.294	1.8729	0.42043	0.4048	0.938799	0.125362	13750	8.515	52564	0.177172	1	-0.486054	0.168592	25322	0.51269
2013	5	26	西藏	10.5067	1.12498	0.362673	0.2371	1.43548	0.098134	256	7.169	97849	0.185346	0.724845	-0.613343	0.300914	26326	0.502892
2013	5	27	陕西	4.90842	1.53616	0.555408	0.513107	0.595488	0.139074	43038	10.4048	54994	0.200223	1.05343	-0.186336	0.085973	43117	0.493007
2013	5	28	甘肃	13.4066	1.62389	0.450069	0.4013	0.64887	0.063226	9512	9.1212	52942	0.230123	0.369629	-0.173171	0.147802	24539	0.483039
2013	5	29	青海	11.6249	1.18262	0.573194	0.4851	0.777259	0.087055	969	9.335	61090	0.234853	0.499602	-0.209662	0.15901	36875	0.472993
2013	5	30	宁夏	8.54039	1.21454	0.49315	0.5201	0.785319	0.083192	2478	9.1366	60380	0.242931	0.630774	-0.038106	0.149624	39613	0.462876
2013	5	31	新疆	6.64609	1.51228	0.450462	0.4447	0.569305	0.047403	9322	9.8486	60117	0.265944	0.568387	-0.262612	0.17482	37553	0.871782
2014	6	1	北京	12.57	0.19767	0.213062	0.8635	0.731975	0.578835	165206	13.3882	102268	0.280133	0.668957	-0.068115	0.159106	99995	0.868339
2014	6	2	天津	3.46046	1.10157	0.491631	0.8227	0.479865	0.562842	53031	11.767	72773	0.315616	0.622557	-0.011128	0.053046	105231	0.864811
2014	6	3	河北	1.88273	0.155927	0.510274	0.4933	0.569491	0.129658	38957	9.8198	45114	0.344979	0.649136	0.008557	0.048808	39984	0.861197
2014	6	4	山西	4.11618	1.05347	0.493196	0.5379	0.554081	0.18821	17058	10.3304	48969	0.36009	0.90877	-0.200184	0.069268	35070	0.857494
2014	6	5	内蒙古	1.83142	0.984057	0.513207	0.5951	1.45041	0.09126	7855	10.0762	53748	0.3649	0.894741	-0.234588	0.051736	71046	0.853701
2014	6	6	辽宁	4.59827	0.831433	0.502492	0.6705	1.01488	0.426163	40907	10.205	48190	0.389018	0.939548	-0.170932	0.092252	65201	0.849817
2014	6	7	吉林	11.2501	0.597648	0.527894	0.5481	1.17225	0.148195	14097	9.861	46516	0.410459	0.827426	-0.284301	0.160485	50160	0.845839
2014	6	8	黑龙江	7.68822	0.5604	0.368659	0.5801	0.783988	0.098027	31356	9.5558	44036	0.430698	0.771773	-0.170711	0.159638	39226	0.841766
2014	6	9	上海	7.10012	0.946159	0.346564	0.896	0.770997	1.38272	104420	12.58	100251	0.442908	0.991024	0.130933	0.108412	97370	0.837597
2014	6	10	江苏	2.77409	1.0335	0.474041	0.6521	1.10884	0.677717	340184	10.1864	60867	0.457586	0.593959	-0.236532	0.025934	81874	0.833329
2014	6	11	浙江	2.41802	0.160805	0.477312	0.6487	1.09586	0.401997	314796	10.2442	61572	0.184435	0.775498	-0.180691	0.02138	73002	0.621095
2014	6	12	安徽	5.70264	0.919606	0.531335	0.4915	1.25628	0.141425	95496	9.083	50894	0.187492	0.878817	-0.273218	0.068466	34425	0.61261
2014	6	13	福建	2.12451	0.863988	0.520265	0.618	0.859914	0.442278	65722	10.0546	53426	0.213324	0.815613	-0.317457	0.035483	63472	0.604001
2014	6	14	江西	2.7979	0.72748	0.524857	0.5022	0.968193	0.261901	23534	9.5744	46218	0.234995	1.20733	-0.140079	0.067588	34674	0.59527
2014	6	15	山东	1.87067	0.899419	0.484431	0.5501	0.680171	0.205909	147449	10.0924	51825	0.237084	0.611803	-0.085511	0.049306	60879	0.586419
2014	6	16	河南	1.9192	0.508716	0.509944	0.452	0.544954	0.103557	63891	9.7842	42179	0.238557	1	-0.426976	0.0228	37072	0.577449
2014	6	17	湖北	3.64457	0.722183	0.469422	0.5567	1.14544	0.174328	57801	10.0492	49838	0.241032	1.30175	-0.352536	0.059883	47145	0.568364
2014	6	18	湖南	3.13442	0.690699	0.46166	0.4928	1.35508	0.105192	50924	10.2318	47117	0.249338	0.841833	-0.260157	0.065418	40271	0.559166
2014	6	19	广东	2.64179	1.0352	0.463351	0.68	1.0675	0.509199	307707	10.3748	59481	0.272708	0.719512	-0.308344	0.031087	63469	0.549858
2014	6	20	广西	7.0266	0.820557	0.467365	0.4601	0.854296	0.146585	19668	9.4736	45424	0.290895	0.834188	-0.243229	0.15247	33090	0.540443
2014	6	21	海南	7.09721	1.09034	0.250226	0.5376	1.31724	0.489568	3205	10.2144	49882	0.307366	0.691795	-0.266113	0.099548	38924	0.530924
2014	6	22	重庆	3.43587	1.038	0.457775	0.596	1.48203	0.290718	44839	9.4102	55588	0.186121	0.914621	-0.480249	0.065068	47850	0.629232
2014	6	23	四川	8.92167	0.383019	0.48928	0.463	0.85013	0.178235	82544	9.2538	52555	0.186849	1	-0.244033	0.101959	35128	0.620869
2014	6	24	贵州	10.7714	0.713307	0.416283	0.4001	0.608796	0.102751	17408	8.5424	52772	0.197887	0.872894	-0.299294	0.142476	26437	0.612381
2014	6	25	云南	9.88785	1.00885	0.412172	0.4173	1.0448	0.121278	16408	8.4962	46101	0.239841	0.71534	-0.575051	0.18396	27264	0.603769
2014	6	26	西藏	17.0033	0.232322	0.3658	0.2575	1.45846	0.086722	293	6.452	61235	0.231409	1.07615	-0.704147	0.355784	29252	0.595035
2014	6	27	陕西	5.32806	0.429765	0.541395	0.525707	0.688093	0.15522	47995	10.6036	50535	0.255858	0.347888	-0.270663	0.080504	46929	0.586181
2014	6	28	甘肃	14.5106	0.87315	0.428043	0.4168	0.717416	0.061097	10259	9.1466	46960	0.262634	0.489188	-0.281382	0.144753	26433	0.577209
2014	6	29	青海	11.789	0.641919	0.535883	0.4978	0.856013	0.082675	1196	9.272	57084	0.290502	0.585087	-0.32566	0.155358	39671	0.568121
2014	6	30	宁夏	7.77727	1.10567	0.487351	0.5361	1.02596	0.116066	2958	9.0412	54858	0.307922	0.518386	-0.28212	0.142947	41834	0.558921
2014	6	31	新疆	6.8051	0.77659	0.425835	0.4607	0.691093	0.050343	10298	9.8532	53471	0.314613	0.627389	-0.409111	0.165241	40648	0.54961
2015	7	1	北京	13.7998	0.201655	0.197381	0.865	0.821305	1.03109	210420	13.283	93006	0.344032	0.605382	-0.133174	0.16817	106497	0.540192
2015	7	2	天津	4.07124	0.420293	0.465844	0.8264	0.538331	0.682789	75076	11.807	67773	0.179616	0.514814	-0.012367	0.047345	107960	0.667723
2015	7	3	河北	1.8893	1.07796	0.482682	0.5133	0.667961	0.153797	56913	10.162	41501	0.177769	0.814993	-0.088316	0.049348	40255	0.65998
2015	7	4	山西	5.45044	1.05367	0.406868	0.5503	0.618442	0.200515	20921	10.555	46407	0.183935	0.849008	-0.248124	0.094768	34918.7	0.652107
2015	7	5	内蒙古	1.91626	0.623381	0.504757	0.603	1.39557	0.122601	10873	10.03	50723	0.224221	0.929437	-0.307307	0.044761	71100.5	0.644106
2015	7	6	辽宁	7.3366	0.729295	0.454915	0.6735	0.932568	0.448842	54026	10.481	45505	0.213938	0.818856	0.033314	0.121254	65354.4	0.635976
2015	7	7	吉林	8.73326	0.896835	0.498161	0.5531	1.35681	0.155897	18996	9.941	42846	0.221918	0.762799	-0.401715	0.168175	51086	0.627718
2015	7	8	黑龙江	11.2735	0.335221	0.318098	0.588	0.584775	0.092082	39493	10.278	40794	0.230321	0.912591	-0.149191	0.181844	39461.6	0.619334
2015	7	9	上海	8.21971	0.981213	0.318069	0.876	0.919178	1.63944	128956	12.487	90908	0.24481	0.547347	0.013002	0.113831	103796	0.610825
2015	7	10	江苏	2.6233	0.522561	0.457018	0.6652	1.27421	0.694824	441833	10.66	57177	0.258822	0.763973	-0.312054	0.028706	87995	0.602193
2015	7	11	浙江	2.63288	0.193	0.459624	0.658	1.38001	0.423781	406138	10.546	56571	0.280826	0.819964	-0.309733	0.022278	77643.7	0.593439
2015	7	12	安徽	5.63086	0.472998	0.497456	0.505	1.46964	0.301434	122493	9.064	47806	0.318244	0.789025	-0.385041	0.07557	35996.6	0.584565
2015	7	13	福建	2.54554	0.590134	0.502883	0.626	1.00513	0.471568	107167	9.92	48538	0.346582	1.27455	-0.432784	0.043991	67965.5	0.97756
2015	7	14	江西	2.87998	0.890737	0.502971	0.5162	1.07617	0.270383	40847	9.612	42473	0.35942	0.582631	-0.293358	0.067672	36724	0.976922
2015	7	15	山东	2.08419	0.594316	0.468013	0.5701	0.73211	0.2168	200639	9.987	46998	0.382932	1	-0.144977	0.049109	64168.3	0.976267
2015	7	16	河南	1.85039	0.592117	0.484225	0.4685	0.633005	0.115639	91126	9.824	38301	0.435667	1.25174	-0.528274	0.026942	39122.6	0.975594
2015	7	17	湖北	4.10497	0.532319	0.45697	0.5685	1.19697	0.18801	79611	9.943	43899	0.463433	0.991507	-0.425481	0.058916	50653.8	0.974902
2015	7	18	湖南	3.29615	1.01044	0.443247	0.5089	1.58453	0.112275	66094	9.889	42726	0.459616	0.643796	-0.310646	0.066476	42753.9	0.974191
2015	7	19	广东	3.01465	0.539036	0.447911	0.6871	1.3095	0.551135	413384	10.535	53318	0.487525	0.545073	-0.405229	0.036809	67503	0.97346
2015	7	20	广西	10.2251	0.70483	0.459291	0.4706	0.938579	0.157534	28698	9.696	41391	0.556409	0.678201	-0.328317	0.180564	35190	0.972708
2015	7	21	海南	5.72826	1.07705	0.236532	0.5512	1.43028	0.524814	4043	9.886	44971	0.60966	0.90882	-0.266157	0.09283	40818	0.971936
2015	7	22	重庆	3.62933	0.713097	0.449784	0.6094	1.74711	0.312267	72286	9.827	50006	0.702663	1	-0.60722	0.066824	52321	0.971143
2015	7	23	四川	5.91253	0.973263	0.440822	0.4769	1.41609	0.183206	114583	9.006	47965	0.76225	0.947191	-0.450093	0.098552	36775	0.970327
2015	7	24	贵州	12.4824	0.606133	0.394935	0.4201	0.626667	0.10734	24124	8.195	47364	0.155835	0.756293	-0.378386	0.146748	29847.2	0.531409
2015	7	25	云南	12.0461	0.603902	0.397684	0.4333	0.475524	0.149546	23253	8.415	42447	0.157293	1.26682	-0.44903	0.170204	28806	0.521792
2015	7	26	西藏	40.1255	0.991352	0.366518	0.2774	1.9491	0.121365	329	5.878	57773	0.15357	0.532989	-0.820209	0.399115	31999	0.51208
2015	7	27	陕西	5.00635	0.941829	0.503951	0.5392	0.790739	0.178331	63125	10.133	47446	0.176776	0.65054	-0.359497	0.090263	47626	0.502276
2015	7	28	甘肃	15.4527	0.299407	0.367401	0.4319	0.803285	0.070628	13866	9.107	42833	0.179079	0.919325	-0.440237	0.166634	26165.3	0.492384
2015	7	29	青海	15.1395	0.432113	0.499497	0.503	0.904306	0.190688	2318	9.152	51393	0.185301	0.533679	-0.437989	0.190868	41252	0.482411
2015	7	30	宁夏	7.15227	0.511515	0.473801	0.5523	1.28044	0.192514	4016	9.716	50476	0.186023	0.809857	-0.477108	0.128582	43805	0.47236
2015	7	31	新疆	6.88025	0.965135	0.385681	0.4723	0.81715	0.056775	15710	10.424	49064	0.193062	0.635391	-0.573081	0.179008	40036	0.462237
2016	8	1	北京	14.2245	1.30503	0.192622	0.865	0.865698	1.10597	226492	13.336	84742	0.199817	0.809662	0.174574	0.182907	118198	0.452049
2016	8	2	天津	5.63271	1.29867	0.423326	0.8293	0.626224	0.826695	81150	11.791	61514	0.193323	0.762091	0.309104	0.046271	115053	0.441801
2016	8	3	河北	2.107	1.19772	0.475732	0.5332	0.798468	0.175634	60082	10.206	38658	0.194291	0.834015	0.197985	0.055735	43062	0.431499
2016	8	4	山西	6.61835	1.36393	0.385351	0.5621	0.750348	0.214786	21416	10.614	44236	0.083089	0.845049	0.070557	0.092781	35532	0.328929
2016	8	5	内蒙古	2.04139	1.1191	0.471844	0.6119	1.45805	0.150594	11569	10.205	46557	0.100982	0.78396	0.23958	0.056206	72064	0.318531
2016	8	6	辽宁	6.37391	1.67631	0.386865	0.6737	0.931834	0.636854	54081	10.521	41858	0.095237	0.860584	0.385918	0.12055	50791	0.308175
2016	8	7	吉林	9.29269	1.46397	0.474051	0.5597	1.36572	0.160025	21030	10.048	38407	0.110129	0.910919	0.149667	0.216758	53868	0.297871
2016	8	8	黑龙江	10.3405	0.954132	0.286017	0.592	0.737585	0.122173	38443	10.209	36406	0.107661	0.715241	0.146893	0.190838	40432	0.287629
2016	8	9	上海	7.3979	1.69016	0.298321	0.879	1.02134	1.73066	138503	12.536	78673	0.100817	1.11663	0.380953	0.112433	116562	0.277459
2016	8	10	江苏	2.56354	0.914339	0.447348	0.6772	1.53376	0.755225	430764	10.782	50639	0.104111	0.839274	0.193637	0.030947	96887	0.26737
2016	8	11	浙江	2.83592	0.900866	0.44855	0.67	1.51371	0.449695	398352	10.65	50197	0.10516	0.686928	0.192012	0.023627	84916	0.257373
2016	8	12	安徽	5.72438	1.41812	0.48434	0.5199	1.70141	0.183151	130340	9.108	44601	0.112965	1.30742	0.12714	0.076515	39561	0.247477
2016	8	13	福建	2.60495	1.10546	0.489177	0.636	1.26585	0.521736	123592	9.952	44525	0.112092	0.707376	-0.038574	0.042594	74707	0.237692
2016	8	14	江西	2.25943	1.25658	0.477298	0.531	1.16119	0.278992	53239	9.581	38512	0.128342	1	0.098446	0.06448	40400	0.228029
2016	8	15	山东	2.32705	1.53675	0.46077	0.5902	0.753106	0.24597	202969	10.007	41904	0.112181	0.915077	0.198278	0.053934	68733	0.473676
2016	8	16	河南	2.17696	1.51256	0.476278	0.485	0.768908	0.134908	94964	9.807	37338	0.111817	0.922576	-0.264852	0.027622	42575	0.463561
2016	8	17	湖北	4.3104	0.965346	0.448621	0.581	1.15334	0.20192	86065	9.987	39846	0.097798	0.899743	0.022951	0.069366	55665	0.453379
2016	8	18	湖南	2.79495	1.22162	0.42284	0.5275	0.824243	0.122104	66436	10.092	38971	0.127065	0.941868	0.253128	0.071147	46382	0.443137
2016	8	19	广东	4.22682	1.71024	0.43423	0.692	1.56891	0.642091	454441	10.707	50278	0.137956	0.923068	0.073619	0.039608	74016	0.432841
2016	8	20	广西	10.2315	1.16196	0.451677	0.4808	1.24514	0.158464	31711	9.675	36386	0.141186	1.24957	0.062422	0.173421	38027	0.422496
2016	8	21	海南	24.4828	1.09843	0.223515	0.5678	1.37648	1.24547	3876	9.99	39485	0.150291	1	0.255025	0.182526	44347	0.412112
2016	8	22	重庆	4.22602	1.51392	0.445246	0.626	1.99758	0.329857	83254	9.855	44498	0.162011	0.74855	-0.033626	0.067313	58502	0.401693
2016	8	23	四川	5.55116	1.20698	0.408353	0.4921	1.4414	0.189984	114958	9.139	42339	0.17487	0.979921	0.066591	0.087165	40003	0.391249
2016	8	24	贵州	10.1164	1.85337	0.396505	0.4415	0.624477	0.133673	21022	8.148	41156	0.18771	1.21547	-0.154224	0.149478	33246	0.380786
2016	8	25	云南	11.7222	1.85044	0.384771	0.4503	0.742721	0.148221	24345	8.437	37629	0.199498	0.505771	-0.269425	0.165118	31093	0.370314
2016	8	26	西藏	31.9059	0.95912	0.372734	0.2956	2.69524	0.132683	465	6.538	51705	0.186368	0.552647	-0.158032	0.295737	35184	0.667783
2016	8	27	陕西	5.328	1.06157	0.489223	0.5534	0.861752	0.192083	80545	10.299	43073	0.193713	0.94297	-0.03909	0.096185	51015	0.660041
2016	8	28	甘肃	15.5496	1.19681	0.349365	0.4469	0.862069	0.069187	15666	9.183	37679	0.219826	0.592844	-0.151812	0.171591	27643	0.65217
2016	8	29	青海	18.7824	1.81202	0.485903	0.5163	1.07132	0.193654	2782	9.314	46483	0.267095	0.738513	-0.099958	0.195391	43531	0.644169
2016	8	30	宁夏	8.15287	1.33758	0.469748	0.5629	1.51344	0.182378	5744	9.864	47436	0.273196	0.634587	0.024562	0.167814	47194	0.63604
2016	8	31	新疆	9.85042	1.71688	0.37794	0.4835	0.927613	0.066769	13764	10.401	44576	0.274663	0.801676	-0.245767	0.208144	40564	0.627784
2017	9	1	北京	14.7098	2.73002	0.19014	0.865	0.903186	1.17226	245141	13.461	75482	0.296088	0.753522	0.166267	0.17577	128994	0.619401
2017	9	2	天津	7.3357	2.16775	0.409376	0.8293	0.74731	0.927458	85716	11.887	55658	0.300153	0.84799	0.369832	0.072155	118944	0.610893
2017	9	3	河北	2.32477	2.6555	0.465841	0.5501	1.06912	0.190151	67043	10.32	35309	0.316465	0.844314	0.322334	0.052768	45387	0.602261
2017	9	4	山西	5.61738	2.23956	0.436547	0.5734	0.83205	0.216097	23805	10.674	39230	0.327913	0.77337	0.327168	0.095878	42060	0.593508
2017	9	5	内蒙古	2.82647	2.59904	0.397589	0.6202	1.77976	0.192954	12420	10.341	41118	0.340536	0.851507	0.22168	0.064351	63764	0.584635
2017	9	6	辽宁	7.11294	1.90207	0.392999	0.6749	1.06218	0.911133	57732	10.561	38154	0.137259	0.89666	0.443693	0.122752	53526.7	0.404099
2017	9	7	吉林	13.1232	1.80391	0.468299	0.5665	1.41062	0.175747	23877	10.225	33610	0.134992	0.726098	0.1732	0.231094	54838	0.393658
2017	9	8	黑龙江	15.5789	1.94965	0.255341	0.594	0.860048	0.14308	39510	10.135	31302	0.124768	1.08626	0.129945	0.235993	41916	0.383198
2017	9	9	上海	7.67565	2.47672	0.304595	0.877	1.12984	1.75931	154110	12.66	75591	0.138136	0.812998	0.381725	0.111063	126634	0.372725
2017	9	10	江苏	2.9921	2.17291	0.450157	0.6876	1.72026	0.759393	436705	10.842	45487	0.144993	0.689135	0.206848	0.034103	107150	0.362249
2017	9	11	浙江	2.44921	2.68363	0.429454	0.68	1.66297	0.487002	385600	10.828	45162	0.153699	1.32231	0.20968	0.023816	92057	0.351777
2017	9	12	安徽	6.55615	1.94319	0.475175	0.5349	1.96358	0.216413	121397	9.039	39352	0.173656	0.757154	0.133159	0.073797	43401.4	0.341319
2017	9	13	福建	3.48155	2.04791	0.477107	0.648	1.39494	0.546948	125348	10.103	38588	0.182149	1	-0.047081	0.045449	82677	0.330883
2017	9	14	江西	3.51337	2.75885	0.481247	0.546	1.25286	0.272687	55118	9.603	33239	0.195074	0.904695	0.091447	0.071887	43424.4	0.320479
2017	9	15	山东	2.31215	2.49507	0.453545	0.6058	0.800402	0.282773	205707	10.041	37618	0.206506	0.900082	0.216074	0.058206	72807.1	0.310115
2017	9	16	河南	1.81437	2.40553	0.473719	0.5016	0.986452	0.158366	107057	9.848	33634	0.20372	0.896531	-0.214281	0.028164	46674	0.299803
2017	9	17	湖北	3.98837	2.49758	0.435248	0.593	1.25338	0.219046	96996	9.983	36128	0.154525	0.959101	0.024573	0.06516	60199	0.418352
2017	9	18	湖南	2.85186	2.6181	0.417235	0.5462	0.927347	0.325412	74071	10.254	34586	0.161542	0.892708	0.256961	0.073082	49558	0.407952
2017	9	19	广东	4.66888	1.91744	0.423699	0.6985	1.80892	1.32635	593149	10.785	45060	0.157498	1.47041	0.054011	0.039106	80932	0.397521
2017	9	20	广西	12.1942	2.67858	0.402243	0.4921	1.30402	0.204851	32131	9.756	33032	0.17981	1	0.179657	0.174884	38102	0.387067
2017	9	21	海南	30.5527	2.0041	0.22327	0.5804	1.54609	1.15139	4164	10.068	36244	0.174715	0.708742	0.248635	0.197122	48430	0.376598
2017	9	22	重庆	4.32267	2.42169	0.441942	0.6408	2.26845	0.328818	70317	9.917	39430	0.169958	1.00316	-0.04109	0.070343	63442	0.366122
2017	9	23	四川	5.78186	2.39624	0.387454	0.5079	0.708533	0.205949	120353	9.176	37330	0.18844	1.15063	0.079103	0.080307	44651.3	0.355648
2017	9	24	贵州	10.2213	2.73758	0.400872	0.4602	0.73382	0.15607	24295	8.295	36102	0.205395	0.513305	-0.16072	0.141138	37956.1	0.345184
2017	9	25	云南	10.3122	2.69003	0.378898	0.4669	0.954072	0.154196	28833	8.588	34004	0.215922	0.594514	-0.295592	0.161066	34221	0.33474
2017	9	26	西藏	40.118	2.56705	0.391824	0.3089	2.72973	0.154513	761	6.432	49464	0.223816	1.0871	-0.250513	0.33747	39267	0.324323
2017	9	27	陕西	5.3955	2.74424	0.496962	0.5679	0.951998	0.246654	69105	10.418	38143	0.218872	0.591756	-0.026879	0.098444	57266.3	0.313944
2017	9	28	甘肃	15.2146	1.90093	0.343408	0.4639	0.94213	0.182826	18989	9.302	32092	0.072364	0.692107	0.042857	0.182614	28496.5	0.166254
2017	9	29	青海	13.4862	2.25001	0.442852	0.5307	1.33017	0.198066	3139	9.487	41370	0.125632	0.61872	-0.172936	0.134052	44047	0.157855
2017	9	30	宁夏	12.1285	2.40275	0.458993	0.5798	1.64135	0.596054	8903	10.095	42703	0.033247	0.797388	0.051115	0.152409	50765	0.149656
2017	9	31	新疆	10.9245	2.35015	0.397988	0.4938	1.75015	0.082521	15624	10.601	38238	0.066998	0.760986	-0.317285	0.219439	44941	0.141664
2018	10	1	北京	14.8482	2.90014	0.186268	0.865	0.915782	1.19537	276671	13.501	65158	0.06571	0.837496	0.162627	0.187207	140211	0.133887
2018	10	2	天津	4.80327	2.12786	0.40457	0.8315	0.745769	1.02236	110615	12.114	51489	0.077155	0.828482	0.394702	0.062069	120711	0.12633
2018	10	3	河北	2.6314	2.53622	0.44543	0.5643	1.16028	0.199752	98356	10.363	31451	0.081375	0.88554	0.313428	0.055687	47772.2	0.119
2018	10	4	山西	5.40095	2.76054	0.421521	0.5841	0.924143	0.247885	30886	10.805	33057	0.056125	0.900763	0.522408	0.12351	45328	0.111902
2018	10	5	内蒙古	3.05451	2.85393	0.393731	0.6271	1.587	0.171853	18883	10.407	35211	0.096134	0.860634	0.398971	0.082751	68302	0.10504
2018	10	6	辽宁	6.02645	2.32516	0.396009	0.681	1.0935	0.98678	73589	10.49	34437	0.07221	0.701405	0.482486	0.122521	58007.5	0.098419
2018	10	7	吉林	14.104	2.44228	0.425274	0.5753	1.52345	0.215098	29114	10.212	29003	0.07438	0.929374	0.230582	0.267294	55610.9	0.092042
2018	10	8	黑龙江	18.0661	2.62432	0.246366	0.601	1.05017	0.172699	41119	10.143	27735	0.20637	0.770798	0.135788	0.332391	43274.4	0.523069
2018	10	9	上海	7.77583	2.85252	0.297815	0.881	1.20649	1.79185	190703	12.766	66115	0.211858	0.677733	0.362374	0.115344	134982	0.513369
2018	10	10	江苏	2.73454	2.64108	0.445471	0.6961	1.86317	0.754678	591367	10.845	39772	0.223088	1.35414	0.195685	0.030859	115168	0.503577
2018	10	11	浙江	2.74586	2.3122	0.418275	0.689	1.75037	0.524944	522172	10.903	40640	0.25743	0.781873	0.248902	0.022756	98643.4	0.493696
2018	10	12	安徽	6.51494	2.52053	0.461298	0.5469	1.85615	0.249199	164884	9.272	33341	0.263683	1	0.060449	0.080251	47711.7	0.483733
2018	10	13	福建	3.87107	2.84028	0.481297	0.6582	1.87978	0.515101	190160	10.208	32340	0.259031	0.916289	-0.083302	0.040745	91197.2	0.473692
2018	10	14	江西	3.52672	2.33068	0.466241	0.5602	1.49598	0.263976	92663	9.745	28363	0.266215	0.897822	0.13574	0.056946	47433.9	0.463578
2018	10	15	山东	2.97899	2.27606	0.439935	0.6118	0.859345	0.298723	267307	10.148	33321	0.28465	0.921556	0.254381	0.060583	76267.3	0.453398
2018	10	16	河南	1.90861	2.02734	0.458525	0.5171	1.26434	0.145138	158413	9.976	29819	0.291315	1.02173	-0.102271	0.030853	50152.2	0.443157
2018	10	17	湖北	3.71803	2.23078	0.434098	0.603	1.44803	0.239202	131242	10.077	31811	0.286902	0.8668	0.074111	0.058381	66615.7	0.432862
2018	10	18	湖南	3.46104	2.11672	0.396794	0.5602	0.969797	0.332816	94611	10.312	29670	0.310255	1	0.27942	0.068752	52948.6	0.422519
2018	10	19	广东	4.25857	2.62483	0.41834	0.707	1.89283	1.30848	853108	10.844	40432	0.134161	1	0.024382	0.030959	86412	0.411838
2018	10	20	广西	11.9913	2.18134	0.396656	0.5022	1.51758	0.203862	41280	9.669	30673	0.128075	0.716566	0.467668	0.200023	41489.2	0.401418
2018	10	21	海南	20.5051	2.2135	0.226775	0.5906	1.77309	1.27088	6322	10.198	30775	0.133323	0.921247	0.25888	0.193358	51955.3	0.390972
2018	10	22	重庆	5.11178	2.1468	0.409012	0.655	2.62935	0.35974	90089	10.035	34727	0.153029	0.999108	-0.043915	0.067576	65932.7	0.380507
2018	10	23	四川	5.44454	2.83586	0.376682	0.5229	0.852934	0.204322	163887	9.088	32567	0.149981	0.738374	0.085418	0.07792	48883.2	0.370033
2018	10	24	贵州	8.44669	1.97807	0.388718	0.4752	0.915073	0.202458	37598	8.292	30433	0.14585	0.734124	-0.179983	0.143097	41243.6	0.359557
2018	10	25	云南	10.4657	2.30463	0.389094	0.4781	1.12389	0.201322	40507	8.647	29195	0.159499	1.12112	-0.32597	0.159472	37136.3	0.349088
2018	10	26	西藏	25.0378	2.56303	0.425255	0.3114	2.69377	0.116438	1285	6.778	49898	0.168455	0.678135	-0.359585	0.304971	43398	0.338635
2018	10	27	陕西	5.4951	2.71061	0.497476	0.5813	1.36922	0.321686	83452	10.514	33384	0.176304	0.764655	-0.002021	0.10984	63477.5	0.328207
2018	10	28	甘肃	16.2994	2.73052	0.338909	0.4769	1.02067	0.189388	27214	9.393	29096	0.175658	0.80595	0.385191	0.204223	31336.1	0.317812
2018	10	29	青海	11.0661	2.70811	0.435239	0.5447	1.54864	0.182455	5407	9.566	36121	0.19286	0.904111	-0.173193	0.177354	47689.5	0.307461
2018	10	30	宁夏	6.12317	2.67049	0.445393	0.5888	1.17941	0.330407	11635	10.161	37166	0.123889	0.86154	0.093962	0.158229	54094.2	0.255671
2018	10	31	新疆	11.1384	2.72136	0.403553	0.5091	1.18512	0.115	18879	10.671	32003	0.121246	0.726472	-0.279426	0.228159	49474.7	0.245792
2019	11	1	北京	15.914	1.28319	0.161573	0.866	0.895488	1.16941	296363	13.828	57779	0.113283	0.817573	0.259263	0.20217	164222	0.236026
2019	11	2	天津	5.32914	1.53931	0.352317	0.8348	0.7951	1.51868	116101	12.444	43937	0.124781	0.849929	0.046426	0.102893	90370.6	0.226384
2019	11	3	河北	2.62648	1.90816	0.387336	0.5762	1.23507	0.312456	108631	10.414	27774	0.086142	0.834759	0.199277	0.063156	46347.9	0.216873
2019	11	4	山西	5.46131	1.57916	0.43773	0.5955	0.972342	0.284016	33956	10.902	28066	0.098906	0.928804	0.686884	0.13177	45724	0.207505
2019	11	5	内蒙古	3.05089	1.81263	0.396158	0.6337	1.40691	0.234058	21649	10.691	30486	0.090336	0.763997	0.488498	0.092477	67852.1	0.198288
2019	11	6	辽宁	6.31103	1.9453	0.382636	0.6811	1.10782	1.11553	83276	10.769	30523	0.103428	0.947706	0.40802	0.135989	57191	0.189232
2019	11	7	吉林	13.6266	1.4271	0.352595	0.5827	1.48648	0.378256	32517	10.411	25943	0.116656	0.794724	-0.022099	0.342268	43475	0.180346
2019	11	8	黑龙江	17.5104	1.67144	0.265577	0.609	1.3524	0.233114	41585	10.514	24805	0.119485	0.813358	-0.036768	0.333306	36182.8	0.171639
2019	11	9	上海	8.87539	2.12636	0.269927	0.883	1.11632	1.72701	207697	12.877	58336	0.109002	1.54965	0.362094	0.147257	157279	0.163118
2019	11	10	江苏	2.74158	1.28929	0.444342	0.7061	2.02927	0.812533	626871	10.921	35217	0.090131	0.918553	0.22863	0.038612	123607	0.289588
2019	11	11	浙江	2.86471	1.90879	0.426076	0.7	1.92181	0.553967	521610	11.124	36553	0.093628	0.711539	0.288161	0.025425	107624	0.279402
2019	11	12	安徽	5.24569	1.41668	0.413265	0.5581	1.90413	0.307806	169951	9.609	28723	0.091793	0.872794	0.184609	0.092034	58495.6	0.269297
2019	11	13	福建	4.7934	1.95883	0.485476	0.665	1.80941	0.484091	178411	10.362	28366	0.082697	0.944152	0.028798	0.044713	107139	0.259281
2019	11	14	江西	3.99303	2.16944	0.441879	0.5742	1.62232	0.281429	102192	9.952	24165	0.087318	0.960408	0.134525	0.050511	53164	0.249364
2019	11	15	山东	3.83619	1.31558	0.398366	0.6151	1.05905	0.558539	294214	10.3	29398	0.092237	0.802931	0.159849	0.076667	70652.6	0.239556
2019	11	16	河南	2.41339	1.78727	0.435056	0.5321	1.2311	0.147864	165570	10.34	26906	0.105629	0.965882	-0.043656	0.038736	56387.8	0.229868
2019	11	17	湖北	4.51347	1.48079	0.416743	0.61	1.56302	0.280586	152455	10.356	26547	0.106101	1	0.129681	0.073635	77386.5	0.220309
2019	11	18	湖南	4.00286	1.37895	0.376005	0.5722	1.09921	0.319483	104342	10.77	26534	0.126686	1	0.22876	0.084832	57540.3	0.210888
2019	11	19	广东	4.57821	1.82981	0.404439	0.714	2.04669	1.25148	929615	11.085	36469	0.128883	0.73385	0.006997	0.03748	94172	0.201616
2019	11	20	广西	8.96833	1.99616	0.333257	0.5109	1.59045	0.297546	43643	9.903	27322	0.135074	0.959487	0.815615	0.177902	42964	0.192501
2019	11	21	海南	19.0979	2.20367	0.207015	0.5923	1.5636	1.35789	8548	10.684	24790	0.153349		0.250697	0.199809	56506.8	0.391379
2019	11	22	重庆	5.99453	2.0413	0.40231	0.668	2.98344	0.324676	88496	10.648	30499	0.165823		0.049648	0.081509	75828	0.380915
2019	11	23	四川	5.87319	2.10288	0.37252	0.5379	1.32945	0.427828	157693	9.663	28149	0.153803		0.103721	0.094431	55774	0.370441
2019	11	24	贵州	9.65581	2.14277	0.361281	0.4902	1.09	0.20034	47921	8.78	27437	0.16038		-0.20271	0.139889	46433	0.359964
2019	11	25	云南	9.84011	1.45737	0.342821	0.4891	1.49905	0.199317	44077	9.053	26163	0.164428		-0.084661	0.169797	47944	0.349495
2019	11	26	西藏	19.7785	1.86598	0.374374	0.3154	1.52232	0.109705	1803	7.247	45347	0.169187		-0.487902	0.281154	48902	0.33904
2019	11	27	陕西	6.16855	2.03376	0.464493	0.5943	1.82466	0.324422	90361	10.767	29566	0.172561		-0.052953	0.146815	66649	0.328611
2019	11	28	甘肃	16.8384	2.15858	0.328323	0.4849	1.08617	0.202564	28924	9.47	26743	0.166548		0.852743	0.241551	32994.6	0.318214
2019	11	29	青海	11.1445	1.44412	0.391021	0.5552	1.35821	0.18142	6082	9.966	32481	0.159718		-0.269192	0.143846	48981.5	0.307861
2019	11	30	宁夏	7.24721	2.13822	0.422763	0.5986	1.43571	0.487692	11395	10.692	32916	0.164912		0.025032	0.129769	54217	0.29756
2019	11	31	新疆	10.6629	1.75355	0.352685	0.5187	1.30301	0.122271	17156	10.808	27617	0.162349		-0.323008	0.243553	54280	0.287321
